# Supplementary material for: A Review of Non-Invasive Sampling in Wildlife Disease and Health Research: What’s New?
Source: Animals (Basel). 2022 Jul 2;12(13):1719. doi: 10.3390/ani12131719 (PMC9265025; doi:10.3390/ani12131719)
Supplement: Supplementary file 1 [file animals-12-01719-s001.zip]

Archive with 1 entries (1 files):
- animals-1772699-supplementary.pdf
